# Supplementary material for: Hypusinated eIF5A Promotes Ribosomal Frameshifting during Decoding of ODC Antizyme mRNA in Saccharomyces cerevisiae
Source: Int J Mol Sci. 2022 Oct 26;23(21):12972. doi: 10.3390/ijms232112972 (PMC9656687; doi:10.3390/ijms232112972)
Supplement: Supplementary file 1 [file ijms-23-12972-s001.zip]

Archive with 1 entries (1 files):
- ijms-1976429-supplementary.pdf
